# Supplementary material for: Integrating IoT for Soil Monitoring and Hybrid Machine Learning in Predicting Tomato Crop Disease in a Typical South India Station
Source: Sensors (Basel). 2024 Sep 24;24(19):6177. doi: 10.3390/s24196177 (PMC11479041; doi:10.3390/s24196177)
Supplement: Supplementary file 1 [file sensors-24-06177-s001.zip]

Archive with 14,478 entries (9,150 files):
- Tomato_Disease_SouthIndiaStation/
- Tomato_Disease_SouthIndiaStation/.idea/
- Tomato_Disease_SouthIndiaStation/.idea/.gitignore
- Tomato_Disease_SouthIndiaStation/.idea/HybridAlgo.iml
- Tomato_Disease_SouthIndiaStation/.idea/inspectionProfiles/
- Tomato_Disease_SouthIndiaStation/.idea/inspectionProfiles/profiles_settings.xml
- Tomato_Disease_SouthIndiaStation/.idea/inspectionProfiles/Project_Default.xml
- Tomato_Disease_SouthIndiaStation/.idea/misc.xml
- Tomato_Disease_SouthIndiaStation/.idea/modules.xml
- Tomato_Disease_SouthIndiaStation/.idea/other.xml
- Tomato_Disease_SouthIndiaStation/.idea/workspace.xml
- Tomato_Disease_SouthIndiaStation/.venv/
- Tomato_Disease_SouthIndiaStation/.venv/.gitignore
- Tomato_Disease_SouthIndiaStation/.venv/Lib/
- Tomato_Disease_SouthIndiaStation/.venv/Lib/site-packages/
- Tomato_Disease_SouthIndiaStation/.venv/Lib/site-packages/BayesianOptimization/
- Tomato_Disease_SouthIndiaStation/.venv/Lib/site-packages/BayesianOptimization/__init__.py
- Tomato_Disease_SouthIndiaStation/.venv/Lib/site-packages/BayesianOptimization/__pycache__/
- Tomato_Disease_SouthIndiaStation/.venv/Lib/site-packages/BayesianOptimization/__pycache__/__init__.cpython-311.pyc
- Tomato_Disease_SouthIndiaStation/.venv/Lib/site-packages/BayesianOptimization-0.0.0.dist-info/
- Tomato_Disease_SouthIndiaStation/.venv/Lib/site-packages/BayesianOptimization-0.0.0.dist-info/INSTALLER
- Tomato_Disease_SouthIndiaStation/.venv/Lib/site-packages/BayesianOptimization-0.0.0.dist-info/LICENSE.txt
- Tomato_Disease_SouthIndiaStation/.venv/Lib/site-packages/BayesianOptimization-0.0.0.dist-info/METADATA
- Tomato_Disease_SouthIndiaStation/.venv/Lib/site-packages/BayesianOptimization-0.0.0.dist-info/RECORD
- Tomato_Disease_SouthIndiaStation/.venv/Lib/site-packages/BayesianOptimization-0.0.0.dist-info/REQUESTED
- Tomato_Disease_SouthIndiaStation/.venv/Lib/site-packages/BayesianOptimization-0.0.0.dist-info/top_level.txt
- Tomato_Disease_SouthIndiaStation/.venv/Lib/site-packages/BayesianOptimization-0.0.0.dist-info/WHEEL
- Tomato_Disease_SouthIndiaStation/.venv/Lib/site-packages/bayesian_optimization-1.5.1.dist-info/
- Tomato_Disease_SouthIndiaStation/.venv/Lib/site-packages/bayesian_optimization-1.5.1.dist-info/INSTALLER
- Tomato_Disease_SouthIndiaStation/.venv/Lib/site-packages/bayesian_optimization-1.5.1.dist-info/LICENSE
- Tomato_Disease_SouthIndiaStation/.venv/Lib/site-packages/bayesian_optimization-1.5.1.dist-info/METADATA
- Tomato_Disease_SouthIndiaStation/.venv/Lib/site-packages/bayesian_optimization-1.5.1.dist-info/RECORD
- Tomato_Disease_SouthIndiaStation/.venv/Lib/site-packages/bayesian_optimization-1.5.1.dist-info/REQUESTED
- Tomato_Disease_SouthIndiaStation/.venv/Lib/site-packages/bayesian_optimization-1.5.1.dist-info/WHEEL
- Tomato_Disease_SouthIndiaStation/.venv/Lib/site-packages/bayes_opt/
- Tomato_Disease_SouthIndiaStation/.venv/Lib/site-packages/bayes_opt/bayesian_optimization.py
- Tomato_Disease_SouthIndiaStation/.venv/Lib/site-packages/bayes_opt/constraint.py
- Tomato_Disease_SouthIndiaStation/.venv/Lib/site-packages/bayes_opt/domain_reduction.py
- Tomato_Disease_SouthIndiaStation/.venv/Lib/site-packages/bayes_opt/event.py
- Tomato_Disease_SouthIndiaStation/.venv/Lib/site-packages/bayes_opt/logger.py
- Tomato_Disease_SouthIndiaStation/.venv/Lib/site-packages/bayes_opt/observer.py
- Tomato_Disease_SouthIndiaStation/.venv/Lib/site-packages/bayes_opt/target_space.py
- Tomato_Disease_SouthIndiaStation/.venv/Lib/site-packages/bayes_opt/util.py
- Tomato_Disease_SouthIndiaStation/.venv/Lib/site-packages/bayes_opt/__init__.py
- Tomato_Disease_SouthIndiaStation/.venv/Lib/site-packages/bayes_opt/__pycache__/
- Tomato_Disease_SouthIndiaStation/.venv/Lib/site-packages/bayes_opt/__pycache__/bayesian_optimization.cpython-311.pyc
- Tomato_Disease_SouthIndiaStation/.venv/Lib/site-packages/bayes_opt/__pycache__/constraint.cpython-311.pyc
- Tomato_Disease_SouthIndiaStation/.venv/Lib/site-packages/bayes_opt/__pycache__/domain_reduction.cpython-311.pyc
- Tomato_Disease_SouthIndiaStation/.venv/Lib/site-packages/bayes_opt/__pycache__/event.cpython-311.pyc
- Tomato_Disease_SouthIndiaStation/.venv/Lib/site-packages/bayes_opt/__pycache__/logger.cpython-311.pyc
- Tomato_Disease_SouthIndiaStation/.venv/Lib/site-packages/bayes_opt/__pycache__/observer.cpython-311.pyc
- Tomato_Disease_SouthIndiaStation/.venv/Lib/site-packages/bayes_opt/__pycache__/target_space.cpython-311.pyc
- Tomato_Disease_SouthIndiaStation/.venv/Lib/site-packages/bayes_opt/__pycache__/util.cpython-311.pyc
- Tomato_Disease_SouthIndiaStation/.venv/Lib/site-packages/bayes_opt/__pycache__/__init__.cpython-311.pyc
- Tomato_Disease_SouthIndiaStation/.venv/Lib/site-packages/colorama/
- Tomato_Disease_SouthIndiaStation/.venv/Lib/site-packages/colorama/ansi.py
- Tomato_Disease_SouthIndiaStation/.venv/Lib/site-packages/colorama/ansitowin32.py
- Tomato_Disease_SouthIndiaStation/.venv/Lib/site-packages/colorama/initialise.py
- Tomato_Disease_SouthIndiaStation/.venv/Lib/site-packages/colorama/tests/
- Tomato_Disease_SouthIndiaStation/.venv/Lib/site-packages/colorama/tests/ansitowin32_test.py
- Tomato_Disease_SouthIndiaStation/.venv/Lib/site-packages/colorama/tests/ansi_test.py
- Tomato_Disease_SouthIndiaStation/.venv/Lib/site-packages/colorama/tests/initialise_test.py
- Tomato_Disease_SouthIndiaStation/.venv/Lib/site-packages/colorama/tests/isatty_test.py
- Tomato_Disease_SouthIndiaStation/.venv/Lib/site-packages/colorama/tests/utils.py
- Tomato_Disease_SouthIndiaStation/.venv/Lib/site-packages/colorama/tests/winterm_test.py
- Tomato_Disease_SouthIndiaStation/.venv/Lib/site-packages/colorama/tests/__init__.py
- Tomato_Disease_SouthIndiaStation/.venv/Lib/site-packages/colorama/tests/__pycache__/
- Tomato_Disease_SouthIndiaStation/.venv/Lib/site-packages/colorama/tests/__pycache__/ansitowin32_test.cpython-311.pyc
- Tomato_Disease_SouthIndiaStation/.venv/Lib/site-packages/colorama/tests/__pycache__/ansi_test.cpython-311.pyc
- Tomato_Disease_SouthIndiaStation/.venv/Lib/site-packages/colorama/tests/__pycache__/initialise_test.cpython-311.pyc
- Tomato_Disease_SouthIndiaStation/.venv/Lib/site-packages/colorama/tests/__pycache__/isatty_test.cpython-311.pyc
- Tomato_Disease_SouthIndiaStation/.venv/Lib/site-packages/colorama/tests/__pycache__/utils.cpython-311.pyc
- Tomato_Disease_SouthIndiaStation/.venv/Lib/site-packages/colorama/tests/__pycache__/winterm_test.cpython-311.pyc
- Tomato_Disease_SouthIndiaStation/.venv/Lib/site-packages/colorama/tests/__pycache__/__init__.cpython-311.pyc
- Tomato_Disease_SouthIndiaStation/.venv/Lib/site-packages/colorama/win32.py
- Tomato_Disease_SouthIndiaStation/.venv/Lib/site-packages/colorama/winterm.py
- Tomato_Disease_SouthIndiaStation/.venv/Lib/site-packages/colorama/__init__.py
- Tomato_Disease_SouthIndiaStation/.venv/Lib/site-packages/colorama/__pycache__/
- Tomato_Disease_SouthIndiaStation/.venv/Lib/site-packages/colorama/__pycache__/ansi.cpython-311.pyc
- Tomato_Disease_SouthIndiaStation/.venv/Lib/site-packages/colorama/__pycache__/ansitowin32.cpython-311.pyc
- Tomato_Disease_SouthIndiaStation/.venv/Lib/site-packages/colorama/__pycache__/initialise.cpython-311.pyc
- Tomato_Disease_SouthIndiaStation/.venv/Lib/site-packages/colorama/__pycache__/win32.cpython-311.pyc
- Tomato_Disease_SouthIndiaStation/.venv/Lib/site-packages/colorama/__pycache__/winterm.cpython-311.pyc
- Tomato_Disease_SouthIndiaStation/.venv/Lib/site-packages/colorama/__pycache__/__init__.cpython-311.pyc
- Tomato_Disease_SouthIndiaStation/.venv/Lib/site-packages/colorama-0.4.6.dist-info/
- Tomato_Disease_SouthIndiaStation/.venv/Lib/site-packages/colorama-0.4.6.dist-info/INSTALLER
- Tomato_Disease_SouthIndiaStation/.venv/Lib/site-packages/colorama-0.4.6.dist-info/licenses/
- Tomato_Disease_SouthIndiaStation/.venv/Lib/site-packages/colorama-0.4.6.dist-info/licenses/LICENSE.txt
- Tomato_Disease_SouthIndiaStation/.venv/Lib/site-packages/colorama-0.4.6.dist-info/METADATA
- Tomato_Disease_SouthIndiaStation/.venv/Lib/site-packages/colorama-0.4.6.dist-info/RECORD
- Tomato_Disease_SouthIndiaStation/.venv/Lib/site-packages/colorama-0.4.6.dist-info/WHEEL
- Tomato_Disease_SouthIndiaStation/.venv/Lib/site-packages/contourpy/
- Tomato_Disease_SouthIndiaStation/.venv/Lib/site-packages/contourpy/array.py
- Tomato_Disease_SouthIndiaStation/.venv/Lib/site-packages/contourpy/chunk.py
- Tomato_Disease_SouthIndiaStation/.venv/Lib/site-packages/contourpy/convert.py
- Tomato_Disease_SouthIndiaStation/.venv/Lib/site-packages/contourpy/dechunk.py
- Tomato_Disease_SouthIndiaStation/.venv/Lib/site-packages/contourpy/enum_util.py
- Tomato_Disease_SouthIndiaStation/.venv/Lib/site-packages/contourpy/py.typed
- Tomato_Disease_SouthIndiaStation/.venv/Lib/site-packages/contourpy/typecheck.py
- Tomato_Disease_SouthIndiaStation/.venv/Lib/site-packages/contourpy/types.py
- Tomato_Disease_SouthIndiaStation/.venv/Lib/site-packages/contourpy/util/
- Tomato_Disease_SouthIndiaStation/.venv/Lib/site-packages/contourpy/util/bokeh_renderer.py
- Tomato_Disease_SouthIndiaStation/.venv/Lib/site-packages/contourpy/util/bokeh_util.py
- Tomato_Disease_SouthIndiaStation/.venv/Lib/site-packages/contourpy/util/data.py
- Tomato_Disease_SouthIndiaStation/.venv/Lib/site-packages/contourpy/util/mpl_renderer.py
- Tomato_Disease_SouthIndiaStation/.venv/Lib/site-packages/contourpy/util/mpl_util.py
- Tomato_Disease_SouthIndiaStation/.venv/Lib/site-packages/contourpy/util/renderer.py
- Tomato_Disease_SouthIndiaStation/.venv/Lib/site-packages/contourpy/util/_build_config.py
- Tomato_Disease_SouthIndiaStation/.venv/Lib/site-packages/contourpy/util/__init__.py
- Tomato_Disease_SouthIndiaStation/.venv/Lib/site-packages/contourpy/util/__pycache__/
- Tomato_Disease_SouthIndiaStation/.venv/Lib/site-packages/contourpy/util/__pycache__/bokeh_renderer.cpython-311.pyc
- Tomato_Disease_SouthIndiaStation/.venv/Lib/site-packages/contourpy/util/__pycache__/bokeh_util.cpython-311.pyc
- Tomato_Disease_SouthIndiaStation/.venv/Lib/site-packages/contourpy/util/__pycache__/data.cpython-311.pyc
- Tomato_Disease_SouthIndiaStation/.venv/Lib/site-packages/contourpy/util/__pycache__/mpl_renderer.cpython-311.pyc
- Tomato_Disease_SouthIndiaStation/.venv/Lib/site-packages/contourpy/util/__pycache__/mpl_util.cpython-311.pyc
- Tomato_Disease_SouthIndiaStation/.venv/Lib/site-packages/contourpy/util/__pycache__/renderer.cpython-311.pyc
- Tomato_Disease_SouthIndiaStation/.venv/Lib/site-packages/contourpy/util/__pycache__/_build_config.cpython-311.pyc
- Tomato_Disease_SouthIndiaStation/.venv/Lib/site-packages/contourpy/util/__pycache__/__init__.cpython-311.pyc
- Tomato_Disease_SouthIndiaStation/.venv/Lib/site-packages/contourpy/_contourpy.cp311-win_amd64.lib
- Tomato_Disease_SouthIndiaStation/.venv/Lib/site-packages/contourpy/_contourpy.cp311-win_amd64.pyd
- Tomato_Disease_SouthIndiaStation/.venv/Lib/site-packages/contourpy/_contourpy.pyi
- Tomato_Disease_SouthIndiaStation/.venv/Lib/site-packages/contourpy/_version.py
- Tomato_Disease_SouthIndiaStation/.venv/Lib/site-packages/contourpy/__init__.py
- Tomato_Disease_SouthIndiaStation/.venv/Lib/site-packages/contourpy/__pycache__/
- Tomato_Disease_SouthIndiaStation/.venv/Lib/site-packages/contourpy/__pycache__/array.cpython-311.pyc
- Tomato_Disease_SouthIndiaStation/.venv/Lib/site-packages/contourpy/__pycache__/chunk.cpython-311.pyc
- Tomato_Disease_SouthIndiaStation/.venv/Lib/site-packages/contourpy/__pycache__/convert.cpython-311.pyc
- Tomato_Disease_SouthIndiaStation/.venv/Lib/site-packages/contourpy/__pycache__/dechunk.cpython-311.pyc
- Tomato_Disease_SouthIndiaStation/.venv/Lib/site-packages/contourpy/__pycache__/enum_util.cpython-311.pyc
- Tomato_Disease_SouthIndiaStation/.venv/Lib/site-packages/contourpy/__pycache__/typecheck.cpython-311.pyc
- Tomato_Disease_SouthIndiaStation/.venv/Lib/site-packages/contourpy/__pycache__/types.cpython-311.pyc
- Tomato_Disease_SouthIndiaStation/.venv/Lib/site-packages/contourpy/__pycache__/_version.cpython-311.pyc
- Tomato_Disease_SouthIndiaStation/.venv/Lib/site-packages/contourpy/__pycache__/__init__.cpython-311.pyc
- Tomato_Disease_SouthIndiaStation/.venv/Lib/site-packages/contourpy-1.2.1.dist-info/
- Tomato_Disease_SouthIndiaStation/.venv/Lib/site-packages/contourpy-1.2.1.dist-info/INSTALLER
- Tomato_Disease_SouthIndiaStation/.venv/Lib/site-packages/contourpy-1.2.1.dist-info/LICENSE
- Tomato_Disease_SouthIndiaStation/.venv/Lib/site-packages/contourpy-1.2.1.dist-info/METADATA
- Tomato_Disease_SouthIndiaStation/.venv/Lib/site-packages/contourpy-1.2.1.dist-info/RECORD
- Tomato_Disease_SouthIndiaStation/.venv/Lib/site-packages/contourpy-1.2.1.dist-info/WHEEL
- Tomato_Disease_SouthIndiaStation/.venv/Lib/site-packages/cycler/
- Tomato_Disease_SouthIndiaStation/.venv/Lib/site-packages/cycler/py.typed
- Tomato_Disease_SouthIndiaStation/.venv/Lib/site-packages/cycler/__init__.py
- Tomato_Disease_SouthIndiaStation/.venv/Lib/site-packages/cycler/__pycache__/
- Tomato_Disease_SouthIndiaStation/.venv/Lib/site-packages/cycler/__pycache__/__init__.cpython-311.pyc
- Tomato_Disease_SouthIndiaStation/.venv/Lib/site-packages/cycler-0.12.1.dist-info/
- Tomato_Disease_SouthIndiaStation/.venv/Lib/site-packages/cycler-0.12.1.dist-info/INSTALLER
- Tomato_Disease_SouthIndiaStation/.venv/Lib/site-packages/cycler-0.12.1.dist-info/LICENSE
- Tomato_Disease_SouthIndiaStation/.venv/Lib/site-packages/cycler-0.12.1.dist-info/METADATA
- Tomato_Disease_SouthIndiaStation/.venv/Lib/site-packages/cycler-0.12.1.dist-info/RECORD
- Tomato_Disease_SouthIndiaStation/.venv/Lib/site-packages/cycler-0.12.1.dist-info/top_level.txt
- Tomato_Disease_SouthIndiaStation/.venv/Lib/site-packages/cycler-0.12.1.dist-info/WHEEL
- Tomato_Disease_SouthIndiaStation/.venv/Lib/site-packages/dateutil/
- Tomato_Disease_SouthIndiaStation/.venv/Lib/site-packages/dateutil/easter.py
- Tomato_Disease_SouthIndiaStation/.venv/Lib/site-packages/dateutil/parser/
- Tomato_Disease_SouthIndiaStation/.venv/Lib/site-packages/dateutil/parser/isoparser.py
- Tomato_Disease_SouthIndiaStation/.venv/Lib/site-packages/dateutil/parser/_parser.py
- Tomato_Disease_SouthIndiaStation/.venv/Lib/site-packages/dateutil/parser/__init__.py
- Tomato_Disease_SouthIndiaStation/.venv/Lib/site-packages/dateutil/parser/__pycache__/
- Tomato_Disease_SouthIndiaStation/.venv/Lib/site-packages/dateutil/parser/__pycache__/isoparser.cpython-311.pyc
- Tomato_Disease_SouthIndiaStation/.venv/Lib/site-packages/dateutil/parser/__pycache__/_parser.cpython-311.pyc
- Tomato_Disease_SouthIndiaStation/.venv/Lib/site-packages/dateutil/parser/__pycache__/__init__.cpython-311.pyc
- Tomato_Disease_SouthIndiaStation/.venv/Lib/site-packages/dateutil/relativedelta.py
- Tomato_Disease_SouthIndiaStation/.venv/Lib/site-packages/dateutil/rrule.py
- Tomato_Disease_SouthIndiaStation/.venv/Lib/site-packages/dateutil/tz/
- Tomato_Disease_SouthIndiaStation/.venv/Lib/site-packages/dateutil/tz/tz.py
- Tomato_Disease_SouthIndiaStation/.venv/Lib/site-packages/dateutil/tz/win.py
- Tomato_Disease_SouthIndiaStation/.venv/Lib/site-packages/dateutil/tz/_common.py
- Tomato_Disease_SouthIndiaStation/.venv/Lib/site-packages/dateutil/tz/_factories.py
- Tomato_Disease_SouthIndiaStation/.venv/Lib/site-packages/dateutil/tz/__init__.py
- Tomato_Disease_SouthIndiaStation/.venv/Lib/site-packages/dateutil/tz/__pycache__/
- Tomato_Disease_SouthIndiaStation/.venv/Lib/site-packages/dateutil/tz/__pycache__/tz.cpython-311.pyc
- Tomato_Disease_SouthIndiaStation/.venv/Lib/site-packages/dateutil/tz/__pycache__/win.cpython-311.pyc
- Tomato_Disease_SouthIndiaStation/.venv/Lib/site-packages/dateutil/tz/__pycache__/_common.cpython-311.pyc
- Tomato_Disease_SouthIndiaStation/.venv/Lib/site-packages/dateutil/tz/__pycache__/_factories.cpython-311.pyc
- Tomato_Disease_SouthIndiaStation/.venv/Lib/site-packages/dateutil/tz/__pycache__/__init__.cpython-311.pyc
- Tomato_Disease_SouthIndiaStation/.venv/Lib/site-packages/dateutil/tzwin.py
- Tomato_Disease_SouthIndiaStation/.venv/Lib/site-packages/dateutil/utils.py
- Tomato_Disease_SouthIndiaStation/.venv/Lib/site-packages/dateutil/zoneinfo/
- Tomato_Disease_SouthIndiaStation/.venv/Lib/site-packages/dateutil/zoneinfo/dateutil-zoneinfo.tar.gz
- Tomato_Disease_SouthIndiaStation/.venv/Lib/site-packages/dateutil/zoneinfo/rebuild.py
- Tomato_Disease_SouthIndiaStation/.venv/Lib/site-packages/dateutil/zoneinfo/__init__.py
- Tomato_Disease_SouthIndiaStation/.venv/Lib/site-packages/dateutil/zoneinfo/__pycache__/
- Tomato_Disease_SouthIndiaStation/.venv/Lib/site-packages/dateutil/zoneinfo/__pycache__/rebuild.cpython-311.pyc
- Tomato_Disease_SouthIndiaStation/.venv/Lib/site-packages/dateutil/zoneinfo/__pycache__/__init__.cpython-311.pyc
- Tomato_Disease_SouthIndiaStation/.venv/Lib/site-packages/dateutil/_common.py
- Tomato_Disease_SouthIndiaStation/.venv/Lib/site-packages/dateutil/_version.py
- Tomato_Disease_SouthIndiaStation/.venv/Lib/site-packages/dateutil/__init__.py
- Tomato_Disease_SouthIndiaStation/.venv/Lib/site-packages/dateutil/__pycache__/
- Tomato_Disease_SouthIndiaStation/.venv/Lib/site-packages/dateutil/__pycache__/easter.cpython-311.pyc
- Tomato_Disease_SouthIndiaStation/.venv/Lib/site-packages/dateutil/__pycache__/relativedelta.cpython-311.pyc
- Tomato_Disease_SouthIndiaStation/.venv/Lib/site-packages/dateutil/__pycache__/rrule.cpython-311.pyc
- Tomato_Disease_SouthIndiaStation/.venv/Lib/site-packages/dateutil/__pycache__/tzwin.cpython-311.pyc
- Tomato_Disease_SouthIndiaStation/.venv/Lib/site-packages/dateutil/__pycache__/utils.cpython-311.pyc
- Tomato_Disease_SouthIndiaStation/.venv/Lib/site-packages/dateutil/__pycache__/_common.cpython-311.pyc
- Tomato_Disease_SouthIndiaStation/.venv/Lib/site-packages/dateutil/__pycache__/_version.cpython-311.pyc
- Tomato_Disease_SouthIndiaStation/.venv/Lib/site-packages/dateutil/__pycache__/__init__.cpython-311.pyc
- Tomato_Disease_SouthIndiaStation/.venv/Lib/site-packages/distutils-precedence.pth
- Tomato_Disease_SouthIndiaStation/.venv/Lib/site-packages/fontTools/
- Tomato_Disease_SouthIndiaStation/.venv/Lib/site-packages/fontTools/afmLib.py
- Tomato_Disease_SouthIndiaStation/.venv/Lib/site-packages/fontTools/agl.py
- Tomato_Disease_SouthIndiaStation/.venv/Lib/site-packages/fontTools/cffLib/
- Tomato_Disease_SouthIndiaStation/.venv/Lib/site-packages/fontTools/cffLib/CFF2ToCFF.py
- Tomato_Disease_SouthIndiaStation/.venv/Lib/site-packages/fontTools/cffLib/CFFToCFF2.py
- Tomato_Disease_SouthIndiaStation/.venv/Lib/site-packages/fontTools/cffLib/specializer.py
- Tomato_Disease_SouthIndiaStation/.venv/Lib/site-packages/fontTools/cffLib/transforms.py
- Tomato_Disease_SouthIndiaStation/.venv/Lib/site-packages/fontTools/cffLib/width.py
- Tomato_Disease_SouthIndiaStation/.venv/Lib/site-packages/fontTools/cffLib/__init__.py
- Tomato_Disease_SouthIndiaStation/.venv/Lib/site-packages/fontTools/cffLib/__pycache__/
- Tomato_Disease_SouthIndiaStation/.venv/Lib/site-packages/fontTools/cffLib/__pycache__/CFF2ToCFF.cpython-311.pyc
- Tomato_Disease_SouthIndiaStation/.venv/Lib/site-packages/fontTools/cffLib/__pycache__/CFFToCFF2.cpython-311.pyc
- Tomato_Disease_SouthIndiaStation/.venv/Lib/site-packages/fontTools/cffLib/__pycache__/specializer.cpython-311.pyc
- Tomato_Disease_SouthIndiaStation/.venv/Lib/site-packages/fontTools/cffLib/__pycache__/transforms.cpython-311.pyc
- Tomato_Disease_SouthIndiaStation/.venv/Lib/site-packages/fontTools/cffLib/__pycache__/width.cpython-311.pyc
- Tomato_Disease_SouthIndiaStation/.venv/Lib/site-packages/fontTools/cffLib/__pycache__/__init__.cpython-311.pyc
- Tomato_Disease_SouthIndiaStation/.venv/Lib/site-packages/fontTools/colorLib/
- Tomato_Disease_SouthIndiaStation/.venv/Lib/site-packages/fontTools/colorLib/builder.py
- Tomato_Disease_SouthIndiaStation/.venv/Lib/site-packages/fontTools/colorLib/errors.py
- Tomato_Disease_SouthIndiaStation/.venv/Lib/site-packages/fontTools/colorLib/geometry.py
- Tomato_Disease_SouthIndiaStation/.venv/Lib/site-packages/fontTools/colorLib/table_builder.py
- Tomato_Disease_SouthIndiaStation/.venv/Lib/site-packages/fontTools/colorLib/unbuilder.py
- Tomato_Disease_SouthIndiaStation/.venv/Lib/site-packages/fontTools/colorLib/__init__.py
- Tomato_Disease_SouthIndiaStation/.venv/Lib/site-packages/fontTools/colorLib/__pycache__/
- Tomato_Disease_SouthIndiaStation/.venv/Lib/site-packages/fontTools/colorLib/__pycache__/builder.cpython-311.pyc
- Tomato_Disease_SouthIndiaStation/.venv/Lib/site-packages/fontTools/colorLib/__pycache__/errors.cpython-311.pyc
- Tomato_Disease_SouthIndiaStation/.venv/Lib/site-packages/fontTools/colorLib/__pycache__/geometry.cpython-311.pyc
- Tomato_Disease_SouthIndiaStation/.venv/Lib/site-packages/fontTools/colorLib/__pycache__/table_builder.cpython-311.pyc
- Tomato_Disease_SouthIndiaStation/.venv/Lib/site-packages/fontTools/colorLib/__pycache__/unbuilder.cpython-311.pyc
- Tomato_Disease_SouthIndiaStation/.venv/Lib/site-packages/fontTools/colorLib/__pycache__/__init__.cpython-311.pyc
- Tomato_Disease_SouthIndiaStation/.venv/Lib/site-packages/fontTools/config/
- Tomato_Disease_SouthIndiaStation/.venv/Lib/site-packages/fontTools/config/__init__.py
- Tomato_Disease_SouthIndiaStation/.venv/Lib/site-packages/fontTools/config/__pycache__/
- Tomato_Disease_SouthIndiaStation/.venv/Lib/site-packages/fontTools/config/__pycache__/__init__.cpython-311.pyc
- Tomato_Disease_SouthIndiaStation/.venv/Lib/site-packages/fontTools/cu2qu/
- Tomato_Disease_SouthIndiaStation/.venv/Lib/site-packages/fontTools/cu2qu/benchmark.py
- Tomato_Disease_SouthIndiaStation/.venv/Lib/site-packages/fontTools/cu2qu/cli.py
- Tomato_Disease_SouthIndiaStation/.venv/Lib/site-packages/fontTools/cu2qu/cu2qu.c
- Tomato_Disease_SouthIndiaStation/.venv/Lib/site-packages/fontTools/cu2qu/cu2qu.cp311-win_amd64.pyd
- Tomato_Disease_SouthIndiaStation/.venv/Lib/site-packages/fontTools/cu2qu/cu2qu.py
- Tomato_Disease_SouthIndiaStation/.venv/Lib/site-packages/fontTools/cu2qu/errors.py
- Tomato_Disease_SouthIndiaStation/.venv/Lib/site-packages/fontTools/cu2qu/ufo.py
- Tomato_Disease_SouthIndiaStation/.venv/Lib/site-packages/fontTools/cu2qu/__init__.py
- Tomato_Disease_SouthIndiaStation/.venv/Lib/site-packages/fontTools/cu2qu/__main__.py
- Tomato_Disease_SouthIndiaStation/.venv/Lib/site-packages/fontTools/cu2qu/__pycache__/
- Tomato_Disease_SouthIndiaStation/.venv/Lib/site-packages/fontTools/cu2qu/__pycache__/benchmark.cpython-311.pyc
- Tomato_Disease_SouthIndiaStation/.venv/Lib/site-packages/fontTools/cu2qu/__pycache__/cli.cpython-311.pyc
- Tomato_Disease_SouthIndiaStation/.venv/Lib/site-packages/fontTools/cu2qu/__pycache__/cu2qu.cpython-311.pyc
- Tomato_Disease_SouthIndiaStation/.venv/Lib/site-packages/fontTools/cu2qu/__pycache__/errors.cpython-311.pyc
- Tomato_Disease_SouthIndiaStation/.venv/Lib/site-packages/fontTools/cu2qu/__pycache__/ufo.cpython-311.pyc
- Tomato_Disease_SouthIndiaStation/.venv/Lib/site-packages/fontTools/cu2qu/__pycache__/__init__.cpython-311.pyc
- Tomato_Disease_SouthIndiaStation/.venv/Lib/site-packages/fontTools/cu2qu/__pycache__/__main__.cpython-311.pyc
- Tomato_Disease_SouthIndiaStation/.venv/Lib/site-packages/fontTools/designspaceLib/
- Tomato_Disease_SouthIndiaStation/.venv/Lib/site-packages/fontTools/designspaceLib/split.py
- Tomato_Disease_SouthIndiaStation/.venv/Lib/site-packages/fontTools/designspaceLib/statNames.py
- Tomato_Disease_SouthIndiaStation/.venv/Lib/site-packages/fontTools/designspaceLib/types.py
- Tomato_Disease_SouthIndiaStation/.venv/Lib/site-packages/fontTools/designspaceLib/__init__.py
- Tomato_Disease_SouthIndiaStation/.venv/Lib/site-packages/fontTools/designspaceLib/__main__.py
- Tomato_Disease_SouthIndiaStation/.venv/Lib/site-packages/fontTools/designspaceLib/__pycache__/
- Tomato_Disease_SouthIndiaStation/.venv/Lib/site-packages/fontTools/designspaceLib/__pycache__/split.cpython-311.pyc
- Tomato_Disease_SouthIndiaStation/.venv/Lib/site-packages/fontTools/designspaceLib/__pycache__/statNames.cpython-311.pyc
- Tomato_Disease_SouthIndiaStation/.venv/Lib/site-packages/fontTools/designspaceLib/__pycache__/types.cpython-311.pyc
- Tomato_Disease_SouthIndiaStation/.venv/Lib/site-packages/fontTools/designspaceLib/__pycache__/__init__.cpython-311.pyc
- Tomato_Disease_SouthIndiaStation/.venv/Lib/site-packages/fontTools/designspaceLib/__pycache__/__main__.cpython-311.pyc
- Tomato_Disease_SouthIndiaStation/.venv/Lib/site-packages/fontTools/encodings/
- Tomato_Disease_SouthIndiaStation/.venv/Lib/site-packages/fontTools/encodings/codecs.py
- Tomato_Disease_SouthIndiaStation/.venv/Lib/site-packages/fontTools/encodings/MacRoman.py
- Tomato_Disease_SouthIndiaStation/.venv/Lib/site-packages/fontTools/encodings/StandardEncoding.py
- Tomato_Disease_SouthIndiaStation/.venv/Lib/site-packages/fontTools/encodings/__init__.py
- Tomato_Disease_SouthIndiaStation/.venv/Lib/site-packages/fontTools/encodings/__pycache__/
- Tomato_Disease_SouthIndiaStation/.venv/Lib/site-packages/fontTools/encodings/__pycache__/codecs.cpython-311.pyc
- Tomato_Disease_SouthIndiaStation/.venv/Lib/site-packages/fontTools/encodings/__pycache__/MacRoman.cpython-311.pyc
- Tomato_Disease_SouthIndiaStation/.venv/Lib/site-packages/fontTools/encodings/__pycache__/StandardEncoding.cpython-311.pyc
- Tomato_Disease_SouthIndiaStation/.venv/Lib/site-packages/fontTools/encodings/__pycache__/__init__.cpython-311.pyc
- Tomato_Disease_SouthIndiaStation/.venv/Lib/site-packages/fontTools/feaLib/
- Tomato_Disease_SouthIndiaStation/.venv/Lib/site-packages/fontTools/feaLib/ast.py
- Tomato_Disease_SouthIndiaStation/.venv/Lib/site-packages/fontTools/feaLib/builder.py
- Tomato_Disease_SouthIndiaStation/.venv/Lib/site-packages/fontTools/feaLib/error.py
- Tomato_Disease_SouthIndiaStation/.venv/Lib/site-packages/fontTools/feaLib/lexer.c
- Tomato_Disease_SouthIndiaStation/.venv/Lib/site-packages/fontTools/feaLib/lexer.cp311-win_amd64.pyd
- Tomato_Disease_SouthIndiaStation/.venv/Lib/site-packages/fontTools/feaLib/lexer.py
- Tomato_Disease_SouthIndiaStation/.venv/Lib/site-packages/fontTools/feaLib/location.py
- Tomato_Disease_SouthIndiaStation/.venv/Lib/site-packages/fontTools/feaLib/lookupDebugInfo.py
- Tomato_Disease_SouthIndiaStation/.venv/Lib/site-packages/fontTools/feaLib/parser.py
- Tomato_Disease_SouthIndiaStation/.venv/Lib/site-packages/fontTools/feaLib/variableScalar.py
- Tomato_Disease_SouthIndiaStation/.venv/Lib/site-packages/fontTools/feaLib/__init__.py
- Tomato_Disease_SouthIndiaStation/.venv/Lib/site-packages/fontTools/feaLib/__main__.py
- Tomato_Disease_SouthIndiaStation/.venv/Lib/site-packages/fontTools/feaLib/__pycache__/
- Tomato_Disease_SouthIndiaStation/.venv/Lib/site-packages/fontTools/feaLib/__pycache__/ast.cpython-311.pyc
- Tomato_Disease_SouthIndiaStation/.venv/Lib/site-packages/fontTools/feaLib/__pycache__/builder.cpython-311.pyc
- Tomato_Disease_SouthIndiaStation/.venv/Lib/site-packages/fontTools/feaLib/__pycache__/error.cpython-311.pyc
- Tomato_Disease_SouthIndiaStation/.venv/Lib/site-packages/fontTools/feaLib/__pycache__/lexer.cpython-311.pyc
- Tomato_Disease_SouthIndiaStation/.venv/Lib/site-packages/fontTools/feaLib/__pycache__/location.cpython-311.pyc
- Tomato_Disease_SouthIndiaStation/.venv/Lib/site-packages/fontTools/feaLib/__pycache__/lookupDebugInfo.cpython-311.pyc
- Tomato_Disease_SouthIndiaStation/.venv/Lib/site-packages/fontTools/feaLib/__pycache__/parser.cpython-311.pyc
- Tomato_Disease_SouthIndiaStation/.venv/Lib/site-packages/fontTools/feaLib/__pycache__/variableScalar.cpython-311.pyc
- Tomato_Disease_SouthIndiaStation/.venv/Lib/site-packages/fontTools/feaLib/__pycache__/__init__.cpython-311.pyc
- Tomato_Disease_SouthIndiaStation/.venv/Lib/site-packages/fontTools/feaLib/__pycache__/__main__.cpython-311.pyc
- Tomato_Disease_SouthIndiaStation/.venv/Lib/site-packages/fontTools/fontBuilder.py
- Tomato_Disease_SouthIndiaStation/.venv/Lib/site-packages/fontTools/help.py
- Tomato_Disease_SouthIndiaStation/.venv/Lib/site-packages/fontTools/merge/
- Tomato_Disease_SouthIndiaStation/.venv/Lib/site-packages/fontTools/merge/base.py
[truncated: 9,700 more entries]
